# Supplementary material for: Healthy Diet-Related Knowledge, Attitude, and Practice (KAP) and Related Socio-Demographic Characteristics among Middle-Aged and Older Adults: A Cross-Sectional Survey in Southwest China
Source: Nutrients. 2024 Mar 17;16(6):869. doi: 10.3390/nu16060869 (PMC10974890; doi:10.3390/nu16060869)
Supplement: Supplementary file 1 [file nutrients-16-00869-s001.zip]

Archive with 1 entries (1 files):
- File S1. Questionnaire on Dietary Knowledge, Attitude and Behavior of Southwest China Residents.pdf
